# Supplementary material for: Collision Detection and Avoidance for Underwater Vehicles Using Omnidirectional Vision
Source: Sensors (Basel). 2022 Jul 18;22(14):5354. doi: 10.3390/s22145354 (PMC9315794; doi:10.3390/s22145354)
Supplement: Supplementary file 1 [file sensors-22-05354-s001.zip]

Archive with 1 entries (1 files):
- Collision_avoidance_ROV.mp4
